# Supplementary material for: Resveratrol Alleviates Fumonisin B1-Induced Cytotoxicity in Sertoli Cells
Source: Foods. 2024 Nov 26;13(23):3810. doi: 10.3390/foods13233810 (PMC11640369; doi:10.3390/foods13233810)
Supplement: Supplementary file 1 [file foods-13-03810-s001.zip]

Archive with 1 entries (1 files):
- foods-3290485-supplementary.pdf
